# Supplementary material for: Associations of TyG-Derived Indices with Cardiometabolic Multimorbidity Risk in Community-Dwelling Older Adults: A Longitudinal Analysis Based on the GOLD-Health Cohort
Source: Nutrients. 2026 Mar 19;18(6):985. doi: 10.3390/nu18060985 (PMC13029052; doi:10.3390/nu18060985)
Supplement: Supplementary file 1 [file nutrients-18-00985-s001.zip]

Archive with 1 entries (1 files):
- nutrients-4178921-supplementary.pdf
